# Supplementary material for: A linkage map for the B-genome of Arachis (Fabaceae) and its synteny to the A-genome
Source: BMC Plant Biol. 2009 Apr 7;9:40. doi: 10.1186/1471-2229-9-40 (PMC2674605; doi:10.1186/1471-2229-9-40)
Supplement: Additional File 2 — Features of the newly developed markers. The data provides the details of the new set of markers, being 40 genomic SSR, 35 EST-SSR, 19 STS, and 11 SNPs. [file 1471-2229-9-40-S2.xls]

## Sheet: Plan1
EST-SSR	Primer forward	Primer reverse	Motif	Frag. length	Ta	MgCl2	Sequence	Top blast hit vs Arabidopsis and fabaceae predicted proteins	E-value
	(5' - 3')	(5' - 3')		(bp)	(oC)	(mM)
AHBGSC1003A08	GATCTGGGTTAGGGAGGAAA	CTGGATGGAATGGGATCAA	(TAA)5	128	55	2	GCCCGGGCAGGTACTATTTATATACTAAGTTAAAGAAACAGAACAGAAAACATTGCCAGCAAGTGTTACAAAAGACGATCTGGGTTAGGGAGGAAATTAAAGGAAACATAGAAACATTGATATGTGACATATTTTTGGTTTACATTCCTATTGTGAAAATAGTAATAATAATAATAAGGCTAATGTTGATCCCATTCCATCCAGTTAGATTGACTTCCAACTCTTGGAATGCTGTTGACTCTTGAGAATTTATCAACCTTAAAATTGGCTCCACACATTGCACCTTCACTGTCTATTCTTGGCATTGCCTTCAACTTGTTCATTGGGTGCTCAAAGCTCATCAAACCCCCTTCACTGTGGAACATACACCCTGTTGGAAAAGGAGCAAATGATTTGGCA…	At4g27450.1 68417.m03945 expressed protein similar to auxin down...	1e-57
AHBGSC1003B04	TTTTCCCACCATGTCCTCA	GAAGAAGGAAGAGGCGAAGA	(AT)5	260	55	2.5	TAGCATGGTCATAGCTGTTTCCACGTAGTATACATACCACCCTATTCTTTTCCCACCATGTCCTCATTTATTTTCTATTTTAAAATAAATATATATATTGTTTCCAATATTCAAATCCCCCTAAATGATAACACAGGAATTAGGATCCTCTTCCACAACTCTGTAATAGTAGTGATAGGGATATGGCTGCCTCGTCTGATTATAATACTGTTCATATGCCTTAATAAGATCAGCCATCTCTTCCTTTGGATCCTTCTTTTTCTCTTCTCCTCCCTTCTTTTCTTCTTTCTTCGCCTCTTCCTTCTTCTCCTCTTTGGCTGGCCCAACAGAGACTATCTCAACATGGCACAGTTTCCTAAGATTCCCCACCACTGTCACTGGATCAGCTTCCCCAATTAT…	gi|92897781|gb|ABE93893.1| Heavy metal transport/detoxification ...	2e-17
AHBGSC1003E10	CAATCTCTTCTGCTCTGGTTT	CTGCTGTTATTCCTTTTCCAT	(TGA)6	149	55	2	GCCCGGGCAGGTACTTGCTTCATGACCTCCGCAAACAATGATCCACTGAAGATATTCCACTGCCAAGCCAGCAATTATGGTTTCCCCTGAAGCACCTGAACAATCTCTTCTGCTCTGGTTTCGATGCCTTTCAGGTATTCAGTCAAAATCCGCTGTTGGTAAGAACCTCCCTCCTTTGTTTCCCAGAGGTGGGCAGTGATGATGATGATGATGATATAGAGCATGAATATGGAAAAGGAATAACAGCAGTCAAAAAGAAGATAAAGACAGGTGAAATAATGAAATTTTAAAGCATGGTCATAGCACTGTTCAAATTAAAGTGCGCTCAATTCGTTTCTTGACGACAGCATCGAGCTCCTCTGGTGAAATATCTCCAGCACCAATTGTCAATCCTTTGAT…	At2g21385.1 68415.m02545 expressed protein	9e-21
AHBGSC1003E10	CCCTCCTTTGTTTCCCAGA	GCTCGATGCTGTCGTCAA	(TGA)6	187	55	2	GCCCGGGCAGGTACTTGCTTCATGACCTCCGCAAACAATGATCCACTGAAGATATTCCACTGCCAAGCCAGCAATTATGGTTTCCCCTGAAGCACCTGAACAATCTCTTCTGCTCTGGTTTCGATGCCTTTCAGGTATTCAGTCAAAATCCGCTGTTGGTAAGAACCTCCCTCCTTTGTTTCCCAGAGGTGGGCAGTGATGATGATGATGATGATATAGAGCATGAATATGGAAAAGGAATAACAGCAGTCAAAAAGAAGATAAAGACAGGTGAAATAATGAAATTTTAAAGCATGGTCATAGCACTGTTCAAATTAAAGTGCGCTCAATTCGTTTCTTGACGACAGCATCGAGCTCCTCTGGTGAAATATCTCCAGCACCAATTGTCAATCCTTTGAT…	At2g21385.1 68415.m02545 expressed protein	9e-21
AHBGSC1003G05	CACACTCCCAATCCCAATCT	GGGCTCAAAAGAACCAAAAA	(TC)7...(CT)6	111	60	2.5	TTCGAGCGGGCGCCCGGGCAGGTACGCACGCTCACTCGTAATAAGGGTTTTTTGTCACCCCTTCGTTCTTTCTTCCCTTCTCACTCACGCTCTCACGCAGTTCTCTCTTCTCTTCTCACTCCGCAGAAGAGAGAGAAATATCCCAACACACTCCCAATCCCAATCTCTATCTATCCTTCTTCATCCCTAACCTTTCCTTCCTCTCTCTCTCTTCCTCTCTATCTCGTAAAGTTCTCCTTTTTGGTTCTTTTGAGCCCTCAGATTCGCTCGTCGAATCTATCGTCTCTTTTTTTATTCATCTGACGGCGGAGATTTCATCTCGAAGCGAGAGATCCTGAGGTATGCAGCAAGGTGATCAGACGGTGATTAGCTTGAGGCCTGGTGGTGGTCGAGGCGGCG…	At5g57870.2 68418.m07239 eukaryotic translation initiation facto...	2e-12
AHBGSC1003H08	TTTCCACTGCCTGACTTTGA	TTGCCATCTTTCACTTGTTG	(AGA)7...(TCT)6...(AG)5	140	55	2.5	TAGCGTGGTCATAGCTGATTCCAAACTCGTTCAACTGAAACAATTGAGATAGCAGCCGACCGTATAACAACCACTTATCTATGGACTCTGCAACCATCTCTGCAGTCACACCTATTTTTTCTAGCAAAGGCCCTGAGCATATAAACTCAAAAAGGTCCTGCACAGAGGAAACTTGAGCCGGTTTCGTAGGGAATACGGAACATAAAGGACCTTGCCTATATTCATTGAGGCCAGTAGTATTTGTTGAATTAAAACCATGTTGCAGCCATGAATTTCCACTGCCTGACTTTGAAGAGTGGGTTAGGAAGTGAGAGAGCTTAGAAGAAGAGAAATGCAATTTGAAATTGTTAGAAGAAGGAATGTTGATGTTGTTAGTGTTAGAAGAAGAAGAACAACAAG…	At1g80380.2 68414.m09410 phosphoribulokinase/uridine kinase-rela...	4e-17
AHBGSC1004A01	TCAGATCAAAGCAGCACCA	AATGAAGGAAGCGGAGGAA	(CGC)7	153	55	2	TACGCGGGGGAGTCTATTTTCACTTTTCCTTCAAAACACTTTCCCATTTCTGCTTCGATCAACCAACGCCGTAACCACCTCAGATCAAAGCAGCACCATGTGGCGGAGGCTCGTTTCTTCTCACTTCAAATCCCTAACTGCACTCTCACCTTCTTCTCATTCCCGATCCGCTTCGCCAGCCCTCCGATTCGCCGCCGCCGCCGCCGCCGCTCCTTCCTCCGCTTCCTTCATTAATCGCCATGTCTCCACCCAATCAGGTGGTAAGGTAAAACTTAGGGTTGAGGATGTAATGCCTATTGCCACTGGGCACGAACGCGAGGAGATTCAGGCTGATCTCGAGGGAAGGAATATTCTTGAAATAAACCATCCTGAAGGTCCATTTGGCACAAAGGAAGCACC…	gi|113734311|dbj|BAF30481.1| cytochrome c oxidase subunit Vb [Pi...	4e-36
AHBGSC1005D05	TCAACCACCGAACCAAAAA	TAACGGACGGCAACGAAT	(CTC)6	232	55	2	GCCCGGGCAGGTACTAGATTTTTCCATTCATCAACAATTCATATGTTCCATGTGATCAACCACCGAACCAAAAAAGCAGCAATAGTGGGGTGGGGTCCAATGATCCAACATCCATAGATGGTGATTGATGATTTTTTTTGCATCTTCTCCTCCTCCTCCTCCTCCTTCTCCAACTCCTTCTCCTTCTCCTTCTATTCTCCATGGTTCATATTCATTCCTTCTCTCATGCAGATCGTGCAGATCGAATTGAGTTTTCACTTTTCACGTTCATTCGTTGCCGTCCGTTACATGCAAAAACCCAACACCACAAACAAAAAACAAACGACAGAATCTTATACATGCACACCAATATCTATAACACCAAATTTAATACTAATTAATAAACGATGT	No hits found
AHBGSC1005H01	TTTGTTGCTGTCGTGTGCT	TGGTTCTTGTGGGCTCGATT	(TC)5	193	55	2	TACGCGGGGAGAAACCCAATTTTCCCGAATTCCCCATTTTATCACCAACCCTCGTTCTACCCCAAATTCATACCATTTTCAACCGTCATTCTCTGCTGCCATCGTCGCTCCGTCACGGTTGCGCCGCCGTCACTCCTCTTGCTCACGCCGCCGTCACGCTTTGTTGCTGTCGTGTGCTGTCGCTCCTCACATTCGCGCCACTGTTGCTCCTCTTGCTCGCACCGCTATCGCTCCGCTGCTGCCGTGCCGCCGTCGTTCTTTCTCTCTGTTGCCGCAGTCGCTCCTCCTACTTTGGTCCTTTTCCAGTCTCTCTTACGCGTCTTCTCTCTCTCAATCGAGCCCACAAGAACCAGGCGTCTTTTTCAGTTACTGTTACCGAAACTTCAAAATCCATTGTCT…	No hits found
AHBGSD1001A07	AGAATTACCGGGGCAGAA	GCATCATCGCAACCAGAA	(TA)5...(TC)7	160	55	2	TAGCGTGGTCGCGGCCGAGGTACACCCTTTCTTATTGTAATCAAGTATTTGATGAAATTAAGCACAAGAAAAAAAGAATTACCGGGGCAGAAGTAGTTATCAGGCAACTCGTCAAAGGGGGTTCTATCGTTATATATATACCCGCAATCTCGGCAGATATAGGCTTGCTTGGAGGCCACACGCATGGAAATCCTCGGTGCTGCTGATGTAAGGTGTTTCTGGTTGCGATGATGCAAGAGGTTCAGTGAGCCTGAGAAGAACCATGACTTGGGACCCAGAGCCATCGGCTTCAATTTCAAGGTTGGTCGTAATCCACCACTACCATTTACTGAACAAGGGCCACACTTTGCGGCGGTGTTAAGGCCACTTGCTGTGGCTGCCTGTGCCATTTTTGCTACT…	At5g51010.1 68418.m06324 rubredoxin family protein similar to SP...	1e-18
AHBGSD1001G04	TTCTCAAACCAGCGTCCT	CGCGTTCACGTTCACTTT	(AAG)4...(TGG)7	284	55	2.5	TTCGAGCGGCCGCCCGGGCAGGTACGTTTCCCATTTGGTCCACCCAAGTTCTCAAACCAGCGTCCTCCATCCACTCGCGGATAACGTTGATTGCTCTCATAGATGCAGGACTCAAGAATGTTCTCTCCAGATAGCCATTACCATCACTCACCTTTCCAAGCTGATAGAGTCTCCCCACTGCCTCATCTCGTAGAATCTGTGGAAACAAATCACCTTGTTTTTCTAAATCTCCAGTTTCATTACCAGAAAACGTTGAAGCGCATGCAGGAGGAGGAGCTGACAAGAGAAAGAAGAAGAAGAAACAAGAGTGAAGAAAAGTGAACGTGAACGCGTGATGTTGATGGTGGTGGTGGTGGTGGTGGTTAGGCTTGAAACATTTATGAAAGGGAAGCAGCGGTG…	gi|189502782|gb|ABR57240.2| putative allantoate amidohydrolase [...	1e-33
AHBGSD1001G12	CCGGGCAGGTACACAAAA	ACACGCACAGCAGAAGCA	(ATT)9	125	55	2.5	TTCGAGCGGCCGCCCGGGCAGGTACACAAAACCAGTAACACATACACATAATAACACTACTAGATATCATTATTATGATTATTATTATTATTATTATTATTATTTAACTAAAAGGATCTCTGCTTCTGCTGTGCGTGTGAGCGTGTGGGCTCTTCACTTGCAGGTGCATGGGTTGCAGCTGCAGTTTGGCCCACACTTACAGGCATCGTTCTCAGCTGGAACACCCATTTCAGCACCCTCGAATTGGGCCTTGGCAGGTGCTACTCCCATCACCAATGACTCTGTTGTGCTGCTGCTCTCGGTGTAGCTCAAATCT	gi|71040685|gb|AAZ20291.1| metallothionein-like protein [Arachis...	4e-20
AHBGSD1002H02	TGTTCCTTTCTAGCCCATCA	CCATCAACCCCACATACACA	(CT)6	143	52	2.5	GCCCGGGCAGGTACGCGGGGGGGCTCTGAACTTGTTCACCCCTCTCTCTCTCTCCTTCTCTTCCTCACTTCTTCTCTGTAATCTTCTATCTTGTGTTCCTTTCTAGCCCATCAAAATTTGATTGTTGTAATGATGGTAGAGAGAGACCAGGGTGCACTCTGAATTTAAGATCATTCCTCACTCGTGTTTCTGTATGAATTAAATTACTTGTGCTTGTGTGTATGTGGGGTTGATGGGTGATGAAGAGGGAGAAGTAGAAGTGGCAAGAAAGAAGGACAACTACTTTGGTGTTTATGAAGATAGCTTCTCGTATAGTAGCTGCTTCTTACACTTGTGGCTCTCTTTG	No hits found
AHBGSD1002H08	AAGTCATTGCCACCATTTTG	GGCATTTTTCTTGGGATGG	(TAA)6...(CT)5	297	52	2.5	TAGCGTGGTCGCGGCCGAGGTACGCGGGGACTCAACAATTTCTTATTCAAAACAAAAAACAATAACGTTATTATTATTATTATTATTGCTATGGCTTCAAACAAAGTCATTGCCACCATTTTGGTGCTCTCTCTCTTAGCCTACTCAACACTCACTCATGCCAATTGCCCACCAAAAAAAGCAACTCCACCACCTTCGCCGCCGGTGACGCCGCCACCGTCACCAAAACCAACACCACCAACTCCGACTCCGTCGCCGAAACCAACACCACCAACTCCGACTCCGTCACCAAAACCAACACCACCAACTCCGACTCCGTCACCGAAACCAACACCACCAACTCCTTCAACTCCATGTCCACCAACTCCAACTCCACCTCCACCATCCCAAGAAAAATGCC	No hits found
AHBGSD1003A12	GGTGAAACTGCCACATGA	CAAACCCTAGCCAAAGCA	(CT)7...(TCT)7...(CTT)4	209	52	2.5	TAGCGTGGTCGCGGCCGAGGTACATACATGTGCGTTGGTAATTTTACAAAACAGTAGAGTGGGAAAAGAAAGACTAGGGTTCCTTAATTCATGCTTCCAACAACTAGGTGAAACTGCCACATGATCTGATCTCACCCCAACAAATCATAGGAGAGGGAAAGTTAAGATCATGCTGGCAGCTTCAACTTGTAGTGGTGCATGATCATCGATGATGATGATGATGATGCTGGAAAGAACTCTATACGGTGATGAATGATTATGAGAGTCACAGGGAGAAGACACAGAGAGTTTCTATGCTGCTTTGGCTAGGGTTTGGATCCCCGCGTACCTGCCCGGGC	No hits found
AHBGSD1003B11	GGCCGAGGTACTGTTTGT	CGGTTAGAACTGAGGAACGA	(AT)7	229	55	2	TAGCGTGGTCGCGGCCGAGGTACTGTTTGTATCTATCAGTATTTGGATTTTGTTTGAGAAATAAATTACATACTGTCTTGTGAGAATTACTCCAAATAGTCATAGCTAATACAAAATTAAGCCTAATTATAAATATATATATATATAATTATTGAAAAGAAATGGATAGTCCTTGTTTATAATTAGGCTCCATAAGCAGGTAGTTCACTACAAGGTTTAGGTCGTTCCTCAGTTCTAACCGAAAATTCATCTTCACTTCTGTTAAAAAAAAAAAAAAAAAAAAAGTACCTGCCCGGGGGGCCGCTCAAA	No hits found
AHBGSD1003D03	TTGCTCCTGCTTCATCCT	AAGCGCCACCCTTGTTTT	(TC)5	193	52	2.5	TAGCGTGGTCGCGGCCGAGGTACGCGGGGATGTTCAGCAACATCTTCATCTTCATCTACTACCATATCTATAACTAAAAGAAGATCTTTATATGTGTCTCTCATCTGCACCACTTTCTCTTCATTCATATTCTCACTTGCTCCTGCTTCATCCTCTTCTCTCTCTCCTTCCTCCAAGTTCCCCATATCAGAATTCTATGAGCTCCCCAATTCCAGTGGACTTAAGGTCTTAGACCTCCTTCTTGGTTCCGGTGATGAAGTTCCTTCTGACGGAGACAAGGTTGCAATACATTACTACGGTAGACTAGCAGCAAAACAAGGGTGGCGCTTTGATTCAACCTATGACCATAAAGATGAGAATGGTGATCCTAATCCCTTTGTCTTTGTTCTTGGGAGTGGC…	At4g19830.1 68417.m02907 immunophilin / FKBP-type peptidyl-proly...	5e-48
AHBGSD1003D12	TTCCGCTCCCATTTGA	TTGCGTTGATCGGTGA	(AT)5	337	52	2.5	TTCGAGCGGCCGCCCGGGCAGGTACTTCCGCTCCCATTTGAAGGTGAGTTGAAACTGCAATGCACAGTCTTGCTCTTGCACTTTCGCATGTTTATATGGAAAGAAAGAACAGTGGCCTTATCTCTGCTACACCTGAGTCCCCAAAATTCAGTTCGAATACACTTAGCCTTCATTGGTCCAATTAAAGGAACACTGCAGAGCCCTGCTACTTTGGCACGAACAGTGGGGATCACAACCGGTCCCTTCAGATTCAAAGAACCCATTCTACCTTTACAATATATATATTCTCACAACCTCGAACTCGAAGTCTGAAGTGTGAAAGCTTTAGGATCAGACGATGATTCAGTCACCGATCAACGCAAGAAGAATGAAGAATCAGGTTAAATAGGTTTGTGAATT…	At1g19660.1 68414.m02450 wound-responsive family protein similar...	3e-07
AHBGSI1001A05	CGGGGGCATCATCACAT	TCAACTGCTTTGGCCTCA	(AC)8	157	52	2.5	ACGCGGGGGCATCATCACATGCCACTTTAATTATTAATCATACACATGTTCAATTAACACACACACACACACTTCTCATCCATCTTTCTTTCTTCGTTCCTTAGCTTCTTCTCTATAGCAAGCAACAATTAGTCAAAATGACTGAGGCCAAAGCAGTTGAAGCTGCAACGAACAACAACACTAACCACCTTGCGGATTTCGATCCTCACAAGAAGAAGCCTAAAAGGAACAAGTATGCTTTTGCTTGTGCCATTTTGGCTTCCATGACTTCAATCTTACTTGGCTATGATATTGGTGTGATGAGTGGAGCAGCAATCTACATAAAAAGGGACCTTAAAGTTTCTGACGTCCAAATTGAAATTTTGTTGGGAATTATCAATTTATATTCCTTGATAGGGT…	gi|90954408|emb|CAJ29291.1| putative polyol transporter protein ...	0
AHBGSI1001B02	GCAGCCACCAACACACTT	CCGGTTCTTGACACCACA	(GT)5	150	52	2.5	GCCCGGGCAGGTACATTGATTTCAAGTAGCAAGGAAGAAGAGCAGTGTGCCAATCATTGGCGATAAAGACTACATCTTCGCCATATGGTCCTGAAAAATATGGGTTGCTGTTTAGGTTCAAAACCCTTGGAGCCTCAAGTGCAGCCAGGCACAACAAGCTGAATCTAAACTGGTTATCTGCATAATCTTCTCCGGCCTTAGGACCATATAGTTTTGACTGCGTCTTGCCCCATACCTTCTCAAGGAAAACTGGATGATCCACAAAAACGCGATCGACTCCTCGCTTGAAGCAGTGGAAGTAACGGACAGTTTCCACTCTGTCACCAACTTTGATCTCCACCAGAACACTAGTGTCCCATGCATCCTTGTATTGGTCATAACGGGGAGACACTGTCATAA…	gi|182636948|gb|ACB97679.1| granule bound starch synthase Ia pre...	1e-90
AHBGSI1001D02	AAGCGCCAAACACAAACC	CACTATCGGCGGTGACAA	(CGC)7	138	52	2.5	GCCCGGGCAGGTACGCGGGGAATAAACAATTATTGAGCAAAATCATATCCGAATCACAAAATTGGAGGGAAGAGAGAATATTCCAATTAGGGTGAGTTCCGTCCCGAGTTTCGTGCGAAACCTGGATTCTCGAGATTCGCGCAATTCAATTTTTTTTTTCAACTTCACCAATTGACTATTTTCCTTCGATCTTTTTCATAAAATATCGCATTCGAATTCACGTTTTGCATATTCCGATTGCAAAGCGCCAAACACAAACCAAACAATTTTTTTTCCTTTTTCGCCATTGACGATGACTCGCTCCTCCGATCGAGCTTTTCTTCTCCTTCTGCTCCTCGCCGCCGCCGCCGCCGCCGCTGTGGTTGTCACCGCCGATAGTGGCTTCTCGGTGATGGAAGA…	At2g39780.1 68415.m04884 ribonuclease 2 (RNS2) identical to ribo...	5e-25
AHBGSI1001H03	TCTATGGCACACGGGACA	TGATGCAACCAACGATGC	(CAT)4...(TGC)5	388	52	2.5	GCCCGGGCAGGTACATAAAAAATTATATAACCAAAACCCTCCCTCCCTTTGCTAATTATTTAAAAAGAATTTTCACTCTAGCTATATCTATGGCACACGGGACATATAATACAAATCTGTCTATTTTTCATGTCACCCCAATTTCAGAATTGAAAAATCGAGTATCCATATTTCTTCTTCTTGAGCTTTAAGGATTGTGTCCCAGAAGAAATGACTAGATGAGGCCTGTATTATATGGATTGTATGATTGAACAGGCATACCTGCGCCGTAGGGATGCACGGCGGCGGCTCCATAGGGATTTCCGAAAGGATTTCCAGAAGGCTGTTGTTGGGGCATCATCATCATTTGCTGCTGCTGCTGCTGTTGATACATGTAAGCCTGGTGTTGGTTCGACATAG…	gi|144925059|gb|ABP03857.1| ANTH [Medicago truncatula]	7e-48
AHBGSI1004B07	TACGCGGGAGGAACTGAA	CCTGCCCAACCAATGAAG	(CAT)12	249	52	2.5	ACGCGGGAGGAACTGAAGAACTTTTAGTGGCTGAGTTCACTCTTTTAGAACAATCATACACTTTCCTCAGAGTTCCTGATTATTCCAATGGAGAAAGAAACTGTTGACAACACTCCATTGTTGTCTCCTACTAAAGAAAAGACACCATCATCATCATCATCATCATCATCATCATCATCATTTCTTGTGTCAGCAACAAAATCGGTTATAAAGTATTTGATTTGCATAATCTTCATTGGTTGGGCAGGTTTTATTTTCTTGGAGCCAGAAGAATCTGTCAATGAGTTGATGTCAAAATGGATCAATTTGACCAGGGGAAACCCTCTTGGAACTGCAGGTAGCATTTTTATGTTATATAGTGCTCCAATTCTCATAATTGCATTCCTTTGCATTGCATAC…	gi|87241054|gb|ABD32912.1| Ferric reductase-like transmembrane c...	6e-25
AHBGSI1004G08	CGATGCAGACACCAAAGC	TGCGGAGAAGAGCGTCA	(AAC)5	136	52	2.5	ACGCGGGGATTCCTTCGTTTCTTTCAAGCTCCTCTTCTTCTTCTTCTTCTTCCTCCATTCCCATGGCTTCCCAAGAACTCAAACACCGGGTCACACACGATGCAGACACCAAAGCAGGAGGAGGAACAACAACAACAACCAGACGGGACAAAAAAATGGCGATGGCCAAACGCGGTCTTAGGTCACTCCTGATTGCCGTTATTCTCCCCTTGTCGCTGACGCTCTTCTCCGCATATATATCGAGCTCCATGTCACGTGCCAACCACCACATGGATCACAAGACTCCCTTCTGGTCCCCGCCCTCGTGGGCCCTACACCTAACTTTACCCGCTTCGGGCTTCCTGATGGGCCTCTCGGCCTGGATGGTTTGGGCCGAAGGAGGATTCCACAAGCACCCCG…	At2g47770.1 68415.m05963 benzodiazepine receptor-related contain...	5e-18
AHBGSI1005B01	CGTTGCTTTGAGGCGAGA	GAGGGGTATGAGTGCGTGTG	(CT)5...(TC)12	293	52	2.5	ACACCCATAACTCTAAGGACACCTTTCGGTGTAGCGCGATCTGGTCCACCAAGCTGTGCCACAGCATCAACAAAGCGCTCATGTAGCTCATGTGTCCACCGTAAACGTTGCTTTGAGGCGAGATTAGGGTTGTTGGAAAGATTGTCTCCATTGCCAGGATCCATTGTGCTACTACCATGAACCAATGAATTGCTTCCGATTAAACTTGAACTAGGGACACTCTTTTGATGATACATTTGTCATTTATCCAGATCTACGCAATCCAAACGACAACGCATAACAAAAAAATTTCGCTCCCTTCAATTTCGGAGCTGTGTAGTTCTGTGCTGTTTCTCTCTCTTCTCTCTCTCTCTCTCTCTCTCTCTTGCTATGCAGTGACACACGCACTCATACCCCTCC…	At2g01060.1 68415.m00012 myb family transcription factor contain...	4e-18
AHBGSI1005C06	ACGCGGGATCGTAGCTTT	CCAACACCCAGATGAACACA	(TC)16	277	52	2.5	GCCCGGGCAGGTACGCGGGATCGTAGCTTTCTTTTCTTTTTCTTTGTTCTTCATCTTCCACTGCCATTTCAGTTCTTCAACCAAAAACCTTCCATTTTCAACGTTCTTGCTTCTACTTATCTGTAAGTATCTCTCTCTCTCTCTCTCTCTCTCTCTCTCTCTGCATAACACTGTGATAGCACACAAAATTCAGAAGGTGGCAGCATATTAGGCATGCAGTTTAGTTGTGATTCTTGTTCAATTAGCTTCCTTTTGTGTTATTAGCATCTTGTGTTCATCTGGGTGTTGGAATCTTGTATCAAAAACTCTCCTTTTCTTTGAGATGAGATTCTGGTTTTCCCAACTTTCCAATGAGTGTATTATGTTTCAAATAATGGAATTTATGAATTCTGACCCTTT…	No hits found
AHBGSI1006A04	GGTCTCTCCAGTTTCGTCCT	GGGCAGGTACACAAAGCA	(TC)9	198	52	2.5	TAGCGTGGTCGCGGCCTTGGCACATATCTCATAATAAATAAGTGGTCTCTCCAGTTTCGTCCTTATCTATTGCATGCATGCATGCTTAGTTTTCTTCTCGTATGTTATTCTTGGTTACTTCATTTCAATTCTCTCTACAATTCTGTGGCCAAGAACACATAAGCATCTCTCTCTCTCTCTCTCTATAGACGTAAGGTCAGTGAAGTTAAGGAGTAAAATATGGTGCTTTGTGTACCTGCCCGGGCGGCCGCTCGAA	No hits found
AHBGSI1006F08	TGCGGAAATGAACACACA	GGGGACACAACCAGAAAA	(GA)7	169	52	2.5	TTCGAGCGGGCCGCCTGGGCAGGTACAGGTATGGAATCACAAGCAAAAGGAAACCATTGTTAACGGTTTAGGGTTAACAACAATTGATGAAAATAACTGAAGGGAAAAAAAGAAAAGAAAAAGAAAGCGCTTACATCGAGAAGAGGTAGAAGTTCGTCGACGGATGAAGGAGGATCTAGAAGCTTGTTCCCAGCTTCACGAAGCTGCTCTTCGAGCTGCCTCTCAGCAGAAGCCATTGTTAACGGTCCTTCGAGGGGGGTTCTCTTCTTCGCAGATCTCACAAACGCTGTCTCACTCACTCCATCGAAACCTAGAAACCACTCTTTCTCTCTCAATTCCAAATCGGAACCCTAAATGCGGAAATGAACACACACAGAGAAAGGTTAGGGTTTTTCGCTC…	No significant hits found
AHBGSI1007G04	TGCAAGAAGATCAAAAAGCA	TCTGCACACCCTTGTTTTCA	(GA)10	193	52	2.5	GCCCGGGCAGGTACAAATTTCTTCATAATTTTTGTTATTTCCTTCCTTGTATATGGTGTGATGAAAATATGATGCAAGAAGATCAAAAAGCAAAGAAAATGAGAGAAACTCTGAAAGAAAAAACAAAGTAAAGAGAGGCTGCTATGAGAAGATGAGAGAGTGCAATACGAAATGGAATAAATGCTTTGTCATGTGAGAGAGAGAGAGAGAGAGAAAAATGGGTTTGGAAGAAGAGAAAATCCAAATGAAAACAAGGGTGTGCAGAATAGGAAAGAGAAATTAGAATTAAACAATGCACTACGTAGTAGTAGAAGTAGTAACTAGTAAGTGATCCCCGCGTA	No hits found
AHBGSI1008A07	CACGACCCAAAACTTGAACC	CATCACAGCCCACCAAAA	(AG)5	380	52	2.5	ACGCGGGTCTCATACACGACCCAAAACTTGAACCTCCATAGAGAGAGAAAGAGATAGACCCGGAAGAAAAGAACCTGTTCTTCCTCCGAAAGGAGTTGTTTTGGTTTGTGACACATTTATCTCTCTCCATTCCCATCATCTTTCTTCTCTGTTCTCCTTCTCTTTCTTTCTTTTTTTCCCTGGTAAAATTTTCCAGGAAAGCAAAAGAAAAAACAAAAAGAGAGAGAGAATTGAGGGGATAGAAGATTGAAACCAAAAAATGGGGAATACCCAGGTAATTAATTTGGCTTAAAAATCCGATTTTGATTACCGGGTATTTCTCCTTTTTTCCTTTTTCTTTCTCTTTTATTTTGGTTCCTTCTTCAGAGGCGGAGGGTTTTGGTGGGCTGTGATGGACTT…	gi|158516798|gb|ABW70162.1| SINA4 [Medicago truncatula]	2e-09
AHBGSI1008H04	TGCTCTCTGTGGGTTTCA	GTCGCCATTTGTGGAAAA	(CT)11...(TCT)12	255	52	2.5	ACGCGGGGAGGTTGCTCTCTGTGGGTTTCACTCTCACTCTCTCTCTCTCTCTCTCTCTCGCGGCTGCTAGGGTTTTTCAGTTTCACTCTTCTTCTTCTTCTTCTTCTTCTTCTTCTTCTTCTTTCTCTCTCTTCGATCTCTATTCCGTTCTCGATGGACTCCAAAAATCTCTAATTTCAGACCCTAAGAAGAGAGCTTTCTGGTTTCTGTTTCGTGTGAGGGGGGTTTCTTCTTCTCTGTCGGTCACAGTTTTCCACAAATGGCGACGGCCAACCCTTTCGATTTGTTAGGTGACNNGACGCCGAAGGACCCTC	No hits found
AHBGST1001F10	TCGAATCCCTTGCTTTCA	CCAAACGGCCTTGTATCA	(CTT)7	232	52	2.5	TTCGAGCGGCCGCCCGGGCAGGTACTATTGCTCTCATTGTAGACTTTCAAAGCTTTCTCGGAAAATTCTATCAATGGAGGGCGGTTTGCTTCGGTCAACGTATAGGGCTTAATTGAACCAGGTAGAATGCCTTCAAACCAGTCAACATCGAATCCCTTGCTTTCAGCAACCTGCCTCCGATGTTCACGAATTTCTTCATCAGTCATTAAACGTCTAGGCGTAAACGGCACATATTCGGAATCAGAATCGGAATCAGTATCATCTTCTGTCTCTTCCTCCTCTTCTTCTTCGTCAGAGGCAGCCGTATCCTCAACAACTTTCCCTTCTTCTTCTTCTTCTTCTTCGGAGGAGGTATTGCCTCTGATACAAGGCCGTTTGGCGTGCTGCTCCAGAGTCTCT…	No hits found
AHBGST1002B01	GCGGGGAATATGCAGACA	AGGCGGTGGCAGAGAGATA	(AAAG)6	367	52	2.5	ATTTCGAGCGGCCGCCCGGGCAGGTCGCGGGGAATATGCAGACATTATTTCCAACGACTTACTTGCAGAGTAGGTGACAGATTAAAGAAGACAAATTAAATTTTACCACATAAAAGAAAGAAAGAAAGAAAGAAAGAAGGAGGGAATCAAACTTGTGTGTGTTGTTCTATACGACTATGAACATGGAGGAGCCCCTACTGGCACCTAGAGAGAAAGAACTAGAGAGAAAAAGAAGAAGAGGAGTAACATGGAAAAGCTTAATCCAAGAACTGAAGAGTATTTGCATCATAGCAGGTCCTATGGTAGCTGTTACAGCCTTCCAGTATCTTCTACAGATTGTATCTATCATGATGGTTGGTCACCTTGGTGAGCTTTATCTCTCTGCCACCGCCTTAGCTT…	At1g15180.1 68414.m01815 MATE efflux family protein contains Pfa...	1e-32
AHBGST1003B04	TGCCATGTTGAGACTGGATT	TCATCGAGCTTCTTCACCAA	(GA)7...(AG)9	123	52	2.5	TAGCGTGGTCGCGGCCGAGGTACGTATAATGTTATTCAATGATTTGAATCCATTATTACATTAAGAAAGTTCGAGAAAGAAAAAAATGATTGAAATGGAAGGGAAAATAGAATAGAGATTGAAAGCGGAACGGGGTAAGGAGAGGAATATGACCTGCCATGTTGAGACTGGATTGAATTGCTTCACAGAGAGTGAGAGAGAGAGAGACAGAGAGAGAGAGAGAGAGATGGTGAGTGTAGGAAAGAAGAACAAACTAGTTGGTGAAGAAGCTCGATGAATATATTGCTGCTTCGTTTTTCACTTTTTTTTTTTTTTTTTCTGAAACCTTCCACCAATTCTTTACTACATTTGCACGTGTATCGCACGTGACAGAGAGCTTCAAGCCTACAGAATAGTTCG…	No hits found
AHBGST1003C07	GGATCATTGGCTGGATCA	TGCTTGCTGCTTGTTTTG	(TCA)8	200	52	2.5	TTCGAGCGGCCGCCCGGGCAGGTTACTACTTGTGAAGAATGGAAAGATAGCAGAAGAATATGCTATGATTGGAATTGGATCATTGGCTGGATCATCAATCTTGCTTCTGACTATAGTTTGGGGAACATGTGTTATCACTGGCAGCAAAGTATTTTGAGCACAATGAAGGATCTAACTCATCATCATCATCATCATCATCATTACCTACAACTCTCAAATCTTTATTCACTAGTCATGGCATTACTATAGATTTGGAGACAAAACAAGCAGCAAGCAATTTGTTAGGTTCAACAATTTTATTACAATTATCTTATGGGACAACAACTCTGCAATCCATAATTGGTCTTATCTTTGCTTCCCTTCTTCTCTTCTTTTATTTTACTAAACAGGTTTTTGAAC…	At1g53210.1 68414.m06031 sodium/calcium exchanger family protein...	4e-13
Genomic SSR	Primer forward	Primer reverse	Motif	Frag. length	Ta	MgCl2		Top blast hit vs Arabidopsis and fabaceae predicted proteins	E-value
	(5' - 3')	(5' - 3')		(bp)	(oC)	(mM)
Ah1	TAGGACAGTTCCTCCTAAC	GGATACCATAATAGAGTTGG	(TC)10	200	52	2.5	CGACGGTATCGATAAGCTTGATATCGAATTCCTGAGCCCCTAGGACAGTTCCTCCTAACCAACTCAAATTCCCCTAAGTGGGTAATGACTCTACTGCCCTTTTTCTCTGGCTAGATGAAGTTCACTCCTCTCTATGTATATAAGCACCGATTCCGTGCTATTATGATTCATTATTCAGAGTTATCACTTCTCACTTCTCTCTCTCTCTCTCTCTCATTCTCCAACTCTATTATGGTATCC	No hits found
Ah6	GAGCCGAATTCACCGATCAT	CGCGTCATCGAGCAAGG	(CT)9	111	52	2.5	CAGCCTAGAGCCGAATTCACCGATCAAAGATGAATACAACAGTGACAGAGTATACTGTCTTCCTTAATTATGCTCTATCAAATTTAAGGATCTTCTCTTGTATCATATATAAACTATAGTTTGATTATGCTATATCTTGTTCCTTCCCATGTGGCTTGAGAATAATATATTTGCTATATTAGATCAGTTGGGTGTTGACCGAAAAAGGTTAATAAACAAAATATTTTAGACTCTCTCTCTCTCTCTCTCTCTCTCTCTCTATCTCTCTCTCTCTATCTCTCTCGTCGTTACCTTCTCCTCAGTTCGACAACGACAACGATGGTCTTGCTCATCACCAGCGTCATCTTGCTCAACCTCTTCTCCTTCTTCGATTCCCCCCTCTCTCTCCCACTTCTATGT…	No hits found
Ah10	TCGCTCAGAGTCACTGTGGT	TGCATTGCCTCTTGAAGTTG	(GA)13	199	55	2.5	TATGTGAGTATGAAATATGATTAATTCGATGATTTGATTAACTGGTTTTGGGAAATGGGAACGGTAAACAACACATACCGTTCACTCGCTCAGAGTCACTGTGGTATATGGTGTGTTTGGATGTCACATTTTGTTTTGAGAAAGACTAGTGGGTCTGAAGAGAGAGAGAGAGAGAGAGAGAGAGCTTTTCTAATTGTGAGAGGTGACAAAAGTGGTGCAAGTTATGGCATAAAGGCTTCAAAGTCTAAGTTAAGGATTCAAGCACAACTTCAAGAGGCAATGCAAGACCGTGAGGAGCCTGATGACACTGGCAAACTTTTTGAAGGTTAATCCACC	No hits found
Ah13	CGAGCCCAATCCCATTAACT	TTGTTGTTAGGAGTGAGGAGGA	(CT)24	191	55	2.5	TTTTCAAGTTTGCATTTGAGAGGCATTTTAAGAAGGACTTGTTGTTAGGAGTGAGGAGGAGTTACTAGGCCTTGTCATTCCATCTAAAACAACCACAAACAATAGCATTTTAGAGAGAGAGAGAGGAGAGAGAGAGAGAGAGAGAGAGAGAGAGAGAGAGTAGGTAGGGCACCTAATGCGTAAAGTCAAATTGGGCCATCGAAGAGTGTAGTTAATGGGATTGGGCTCGCTTTTCAAATTCAACAACTCAATTCAAGCCGAGTAGCGATTAATTTAATCAACAACAGCGTCAACTAGATTCCTGCACAATCAGAGTAGCGATGAATGATGATTCAAGCAGGTTTCTAGCTG	No hits found
Ah14	GGAATGAGGATGTGTTGCTTG	GGTTCTCATTAATCCAATCTCCA	(AG)55	223	55	2.5
Ah22	GGCCGCTCTAGAACTAGTGGA	TGAGCTTCGCAAGTTGAGC	(AC)6(CGCA)4	215	52	2.5	GGTGGAGGCCGCTCTAGAACTAGTGGATCCCCCCTTTTTTTGTGAGACCTTTCTCAAAACTAACGATTACTAGCATACGAAAATAGAATAGACTCACACACACACACGCACGCACGCATGCACGCACGCGCGCACACACACACAAGCACACGCACATATATATAAGAGTGGAATGTCAAGGTACAGAATATTCATGCTCCGGGCTCAACTTGCGAAGCTCAAATATCACAGGTTCTATGTTCTTTGGCTCAAAAACCATGTTCCAAATACAACTTTAAACAATTTAACACAAAAATTTTCAATTTAAATTAGTGAAATTTTTCAAAAATAGGGTCTTAAAAAAGAAATTTATTACTTTAACCAAGTAGTAACTAAATGCACAAAATCAAATAAATATGC…	No hits found
Ah32	CTTTGTCTTCCATGGCTGCT	TCTTAATGAGGCACGCTACC	(GA)19	185	55	2.5	CTTTACCGTTAACCTTATAATTAAGAGGTTATAAATACCTCATAATTTATTGTAGTTATCATATTATGATTAGAGATGTAAACCCCTCTTTTTTTGGTTTTATGATGAAACTATAATATGGACAAGCAAGATTAAGTGAGTCCATCTATTATTGCCTCGGAGAAATGGGTAAAAATTGAATGAGTTCCTTTAATTCAATTTTCAAACTATGGTGTGGATAAGTTAGATTGAGAAGTCCATTTCTTATTGTATCAAGAAATTAGATAAAAAGTAGAGTAATTATCTTTGTCTTCCATGGCTGCTGGGTAATGTTCGAAACAAGATGAAGAAAGTGAGAGAGAGAGAGAGAGAGAGAGAGAGAGAGAGAGAGAGAAGAAAAGAGAAGCAAACAATGGATAT…	No hits found
Ah35	GTAAATGCTAACAATAACCACAA	CCCCAAGGGGAATAGTGGTA	(AT)19(GA)16	184	52	2.5	CCCCAAGGGGAATAGTGGTAAGTATTTCTTCTCAGTTAAATTCTCATTTAGATTGTTCCAGGAATGTCATGAAAGAGTAGTCTCTCTCTCTCTCTCTCTCTCTCTCTCTCTCTCTCTCTCTCTCTATATATATATATATATATATATATATATATATATATTGGTGGTTATTGTTAGCATTTACTATATGTTACAGAAGTTTTAG	No hits found
Ah39	CAGCACCCTTCATGATGTAAA	GCAGCCCCTTTTCTCTCATA	(TC)10(TA)6	274	52	2.5	CCAGCACCCTTCATGATGTAAATTAAACTAAATGTTTTTTTTTCCCCCCTAAATTTCATAGTTGGGCATATATAATTAATTTCTCTAAACTCTCTCTTTTTCTCTCTCTCTCTCTCTCTCTATATATATATATTCGGTTGTTTGCCCATTTTTTTTTGCTTTTTTTAAATAAATTAAAAAAATTATATTTACTCTTTTAATCAATTTTTTATTTTTTTAACCGTTTATGGTAACTTCGTATTGTACTTACACCCATATGAGAGAAAAGGGGCTGCAGGAATTCGA	No hits found
Ah231	GAGTCAGGGCTGGCTAGAGA	GCTAGCGTCTTCTCCCTCAA	(AC)23	131	55	2.5	TAGCCTAGAGCCGAATTCACCGATCCACTACTATAACACCCTACTATATAGAGCATTACACCTAGGACGTAACACAGAGGTGGTGAGGCGCTACAACTTCTAAAATAAAATGTGTACATATAATAGCAGAAAAAATATAATAAACTAGGAGCCTTGAAAATTGGGTAAAACAAAAATCGCGAAATAAAAAGCCCAACGCTTTGGAAACGGAATAACTTGCGTGTGAAGAAAACTATATCTATCAAATATAAAATAATAAAAGTAGGAATAGAGAGCCAAAAATACAAAATAACAAGTTAGAGTCAGGGCTGGCTAGAGAATACTTACACACACACACACACACACACACACACACACACACACACACACACAAGCTTACACACAAGCTAACACACGCAG…	No hits found
Ah241	ATGTAGCACCCCAATTACCC	AGAGGTTTATGGAGAGACAGGA	(CA)33	207	55	2.5	GAGGTTTATGGAGAGACAGGATTTTGTTTATGTACATTTGGGTTTTGGATATGTAAATGTGTGTGTGTGTGTGTGTGTGTGTGTGTGTGTGTGTGTGTGTGTGTGTGTGTGTGGTGTGTGTGTGTAAGCCTTAGAACTGTCGTAATCTCTGATTAACCTTTGCTTTACGACTAGAGGTAAAGCTTAGGGTAATTGGGGTGCTACATTTAGTGGTATCAAAGCGGTTTGTCCTCGTGAGCCTGAGGGATGGACCGATTGTGCTTTGTTGCACACTCTGGGTCATTTTTCTTTCATGCTATTTAGATTATCTACTTGATATTTCATAGCATGCTTGTTTGT:GAGTG:CCTTTTTGGGATACATGAATCACTAGGCTTTTGATAT	No hits found
Ah242	TGAGGATTTTATATGCTTTAATTTG	ACAATTTCGTGCACCAGT	(AC)64	211	52	2.5	GATCTTTATATTAAATCGATATTTTCTTATTATTGATTTAAAGCTTTAGTGATTGAAAAATAATGAGGATTTTATATGCTTTAATTTGAATAATTATATTTCCTTACACACACACACACACACACACACACACACACACACACACACACACACACACACACACACACACACACACACACACACACACACACACACACACACACACACACACACACACACACACACACACACACTGGTGCACGAAATTGTGATC	No hits found
Ah249	AAGCTGTGTGGGTAAGGAAA	TACCCTGCGTGCTAAGAAAG	(GT)20	203	52	2.5	TAAAATAGAGGTGGTGTGGTATTACGACTTCTAAAATAAAATGTATACGTGCAATAGCAGAAAGATTATAATATACTAGGAGTCTTGAAGAATAGAGGAAATAAAAATCGCGAAATAAAAGCGCAATGTTCAAGAAACAAGTTACCCTGCGTGCTAAGAAAGCTATAACCATCAAACATAAGATTATAAAAGTAGGAATAGAGTGCCAAAGATACAAAATTACGAGCTCCAAACTCAGGCCGCAAAGTCAAGACTGGCCGGAGAATATTTACACACACACACACACACACACACACACACACACACACACAATTGTGTGCAGATATTTCCTTACCCACACAGCTTTAAACAATAAAGAAATTGTGTGCAGATATTTCCTTACCCTC	No hits found
Ah254	GGAGGGGTTTTGGGAAATTA	CTACCACACAGAGCCTTACGC	(GT)48	235	52	2.5	CAATCACTATTAATCAAAGCTTCTTGTGTAACACCCTACCACACAGAGCCTTACGCTTAAGTTGTAAAATAGAGGTGTCGAGGTATTACAACCTCTAAAAGAGAAAATACACACACACACACACACACACACACACACACACACACACACACACACACACACACACACACACACACACACACACACACACACACACCACACACACCAAATTTCAATTTCAATTCACTCGTTATAATTCTTCTACAATCCCTAATTTCCCAAAACCCCTCCGTAAACCCCACCAATT	No hits found
Ah273	CGCAGCTCTCTCTGACCTCT	CACCATTTTCTGGGGTCGTA	(AT)4...((GT)11	232	52	2.5	CAGCCTAGAGCCGAAATCACCGATCCTCACCTTCCACCATTTTCTGGGGTCGTACTTTCAAGAAAGAGTACTCAGATACAATATTTATTCCTTTTTTTAGCCAGTTTCATAGTTGAAATAGTGTATACACACACACACACACACACACATATATATTGTTGGAAAGCTTTAATGTTAGTTTTCTAATGCTGCTTGAACTGCTTCATTTAGACCTCTCTAGCTCAATTAATGCTCATTGGAGTATGAAGAGGTCAGAGAGAGCTGCGTTAGACATATGGATCGGTGAATTCGGCTCTAGGCTGA	No hits found
Ah280	CGTCCTCGTTATTCTCTGAA	TCTCTGAATTGAAGAAGAGTTATG	(CA)14..(CA)5	183	52	2.5	CAGCCTAGAGCCGATTCACCGATCCAAATCCCTCATTCGCAATCCTTGCACACTCACTCTTCACACACGCACTCCTCGCTCAGCTCTAGAACCCTTATCAAGACTCTTCCTAAGCTAACCATGAATGGACCCTTCTTCTCATAATCTAGTTCTACTACCTTCTCTTCCTCTTCGCCTTCTCTCTCCTCTCCACCGCCACCGCCGTCTTCACCGTCGCTTCCCTCTACACCAACAAAGCTGTCTCCTTTTCCTCCACCATCTCCGCAATTCCCAAAGTCTTCACGCGTTTGTTCATTACTTACCTCTGGGTCACGCTTTTGATGTTCATCTATAACTTTGTCTTCGTGATTTTCTTGGTTTTGCTTATTATAGCAATTGATACACAAAACTCGTTTATGT…	gi|124360801|gb|ABN08773.1| hypothetical protein MtrDRAFT_AC1605...	2e-27
Ah292	ATGCCAACATCACCAACATC	GATACCTGCACACCCAATGA	(TA)4..(TG)45	213	55	2.5	TCAGCCTAGAGCCGAATTCACCGATCTCTATTAATCTTATCGAATCTTTGATGATACTGTTTAGAATTTGATGCTTAATCTCTCCCTTTTACAAAAGAGGAACATGTAGAGACATCCTTAGATTTTGGCCCAGCATTCTGAAGTAGTAGGACACAGAGAACCTGAAACAATTCTAAATGTAAACTAATCTGATATATTTAGCAAATCAGTAGTAATACATCTAGATACCTGCACACCCAATGAATACACACACACACACACACACACACACACACACACACACACACACACACACACACACACACACACACACACACACACACACACACACACACATATATATACCTATACACGTCAGCGAACATTGTAAAGAATAAGCAATCACAGACCTCGTGGGGT…	No hits found
Ah301	GGATTTGTACGCCTCTCATC	GACTCATGAGATGCAATCACC	(GT)18	215	52	2.5	CACCCAAAAAAGGTGGTCACTTTTAACTACTTCAAAAGTTGGTTATCTGGCAGCTGAGGCTTGGCACAAATGGAGGATTTGTACGCCTCTCATCAAGCTGCATCCGAGATTCAAATCCCAACTGAGACTGGATGTTGTTTAAGAACCTATAGTACCCATGTAGTGTGTGTGTGTGTGTGTGTGTGTGTGTGTGTGTGTATATTCTAGAAAAATTGAATTGCTCTTGACCAAGTAGATAGTAGCTTACACCTTAGT	No hits found
Ah306	CTGTGCCTCTGGGAAGAGTT	AGTTAGCACGCGATCGATTT	(GA)6(GT)20	237	55	2.5	CAGCCTAGAGCCGAATTCACCGATCCAATTTTCAGTAAGTCATGACCTTACTGAAAACCAAGCGCTACTATCTTGCTTTCCAAAAACTTAACTAATATTTATTATTAAGCCTGTAGTCGAGTTAGCACGCGATCGATTTTTTTTTATACAAAAAAAATGAATGACTACAGAAAATTAAACAGACACAAACAAGAATACGGAAATAAATAGAACAACACACAGGGTAATATAATAATAGACATCATGTACAATATATAAAAAACGTTATACAAAAAGAACCAGTTACACACACACACACACACACACACACACACACACACACACTCTCTCTCTCTCAACTCTTCCCAGAGGCACAGCGCCGCAGCCCCCCAACGGCCAGCAGAGAGCTCCTCCTTTACA…	No hits found
Ap1	TGCAGCCCACTGTATATTCG	TACACAGCGTAACAACTTATTTAGTG	(AT)15	185	55	2.5	GACGGTATCGATAAGCTTGATATCGAATTCCTGCAGCCCACTGTATATTCGTGATATTGATTTTTTTAGAGGATGTTAAACATTCTTTTATATATATATATATATATATATATATATATATATATATATATATATATATATATATATATATATATATATATATATTACTATTATGTTTTATAATTAATACAAATTGGAATATAAAAATATTATGTATACACTAAAAATTAACCACTAAATAAGTTGTTACGCTGTGTATATA	No hits found
Ap10V	GCCATGGCTTCAGTTGTTGT	CAGCCTAGAGCCGAAATCAC	(CT)18	143	55	2.5	CAGCCTAGAGCCGAAATCACCGATCCTCACCTTCCACCATTTTCTGGGGTCGTACTTTCAAGAAAGAGTACTCAGATACAATATTTATTCCTTTTTTTAGCCAGTTTCATAGTTGAAATAGTGTATACACACACACACACACACACACATATATATTGTTGGAAAGCTTTAATGTTAGTTTTCTAATGCTGCTTGAACTGCTTCATTTAGACCTCTCTAGCTCAATTAATGCTCATTGGAGTATGAAGAGGTCAGAGAGAGCTGCGTTAGACATATGGATCGGTGAATTCGGCTCTAGGCTGA	No hits found
Ap29	CAAACTTTTCTATCTTATCTTCCT	TTAGCCTAGAGCCGAATTCAC	(TC)40	153	55	2.5
Ap39	TGTGCGTTACTCCGTACAAAA	AGCTGATTTCCTGGTCATGG	(CA)18	144	55	2.5
Ap43	CGCCAGTAAAATTGACCCTA	CGGCCGCACTAGTGATT	(TC)17	127	52	2.5
Ap44	GTGGTGATGATGACGCAGAA	TCGTTCATCCGCCTCTTG	(TC)23	166	52	2.5
Ap171	GATGGCATGGCTGCTGTCAGTA	CCGAAAACACCGATCACA	(AG)36	146	52	2.5	CCTAGAGCCGAAAACACCGATCACATTACTCTCTCTCTCTCTCTCTCTCTCTCTCTCTCTCTCTCTCTCTCTCTCTCTCTCTCTCTCTCTCTCTCTCTCTAATTAAGGCGTTGATAAATTAGTGAATTTTATTTTACTGACAGCCATGCCATCGGTGTAATCAAACTTTGTCAAAAGGGTTTATAAT	No hits found
Ap177X	GATCCCACTTTTCCAC	TCTCCACTAGATTTGTTCTC	(AG)25	169	52	2.5	CAGCCTAGAGCCGAATTCACCGATCATGATTTTTCTACCCCCAGAGGTAAGGGTGGTCCTTAACTTTTTGGCCAGTTGTGGGCGAGGAGGGATTCGAACCCCCGACATCGTAGTTCGTAGCCATGTGCTCTAATTCTCTAAGTTATAGGCACTATCCCGTCTCCACTAGATTTGTTCTCCGGAATACCCTAAAACTGAAAAAAGGAAACCTTCTCTCTCCTTAGCCATTTCATTTCGACTTAAGAAGATGTGAAAGCGCCTCTCTCTCTCTCTCTCTCTCTCTCTCTCTCTCTCTCTCTCTCTCTCTCTGCCGNGGAAAAGTGGGATCGGCGAATTCGGCTCTAGGCTGA	No hits found
Ap181	TCACAGAATCACCACCACCA	AGGGGATAACGAGATGACGA	(TCC)4...(TC)18	139	52	2.5	TCATGGCTCAGAATATAAAGATAAAACAAAATTATTTTGTTGAGGAGAAAAGTAAGAGTGAGAAAGAACTGAAGAAAGGGGATAACGAGATGACGAGGATGATGAGTTTGAGGAATTGAGAGAGAGAGAGAGAGAGAGAGAGAGAGAGAGAGAGGAGGAGGAGGATGGGTCATGGGCATGGAGACAAAGAATTGGTGGTGGTGGTGATTCTGGTAATAATAGCATTTATGATAAGAGCAATGCTACATGGCCATTAAGATTTATTATTTTTAGCCATCACTTGGTCAGTAATAATTTACACTCATATTTACAGGTATTTGCACACAATAAACATATAATTTGTACCTATATTTATCAGAATTTTTATACATAAATCAGTACAATTTGCACATATATTCT…	No hits found
Ap182	TCACCCCTCCTCTCTTCTTCTGC	GAAGGATATCATGGCGTTGG	(TC)19	130	52	2.5	CGATCAAAAGAGAAGAAGGATATCATGGCGTTGGCATAGGGAGAAGGCAGGGAGAAGGCATTGTCGTCCCTGGACTCGTAGAGAGAGAGAGAGAGAGAGAGAGAGAGAGAGAGAGAGACGCTCGGCAGAAGAAGAGAGGGGTGAAGAGAGAAGGAGAAGACGGTGTTGATGATGAGCATGATCG	No hits found
Ap188	GCTGGGAAGACGTCATGGTTT	GAAGAGAGGCAGCCGAGA	(TC)25	141	52	2.5	GAACAAAGGAGGAAGAGAGGCAGCCGAAGACACGACGACAACAACGTTGGGAGGGAGACGGCGGCGGCGAAGAGATAGAGAGAGAGAGAGAGAGAGAGAGAGAGAGAGAGAGAGAGAGAGAGAGAGAACGTGAAACCATGACGTCTTCCAGCTTCCGAGCTTGATTTTTTGAGATC	No hits found
Ap192	TTCGTCCAGCTGAAAGTGCT	GTGAATGAATCTGCGCCTCT	(TC)20	112	52	2.5	GAAAAGCGATTCTTGAAGAACAAGAAGAAGACGAAGCTACTTCATCGCTTACACTTATTATTACCAACAGAGTGTGAATGAATCTGCGCCTCTGGATTGCAATTACTCTGAACTTGAGAGAGAGCGAGAGAGCGAGAAAGAGAGAGAGAGAGAGAGAGAGATGACAGCACTTTCAGCTGGACGAAAGCATGATGATTGATGAGAGAAGACACTGAGAATTGCAAGAGAAACAAGAGTCTCAGTCTCAGTGCAAGTGACATGCACGTGCGTCATACACGTGTGATTTTCTAAACCGTTCGATC	No hits found
Ag1	ATATAGGCAGCCCCATTCAG	GCGGTTTACGTGTGTGAGTG	(AC)11	229	52	2.5	CTAGTTTACAAAAATATTTTTATAAGGGCAATTTACGCATCTAAATTGTTTGACCCCCAATATTACGCAAATACATTGTTTTCAAATTCAATACGCAAATGTATTGTTTTCAATATTTTATGTAAACCGCTACTGGCAGTAGCGGTTTACGTGTGTGAGTGTGTGAGTGTAAACTGCTGCTGCCAGCAGCGGTTTACGTGCGTGTGTATGTGTGAGTGTAAACCGCTACTGACAGTAGCGGTTTACGTGCATGTGTGTGTGTGTAAACCGCTACTGGCAGTAGCGGTTTACGTGTGTGTGTGTGTGTGTGTGTAAACCGCTACTGCCAGTAGCGGTTTACGTGTGATGGGCTGAATGGGGCTGCCTATATAAACCATAGAGGGGCTTGAACTTACTAAA…	No hits found
Ag33	TCAAAAGGTGCTGAGTTGGA	CCCCTCTTTGACATCGACAT	(TC)14	199	52	2.5	TCGTACTGTGCTCTCCAAAGAGCAACTCTTCTCAAAATCTCAAAAGGTGCTGAGTTGGAATCCCATTCTAACTAAGGATTCTTGTGGTTCCGGAGGATCCAGCTGCTTTTACCTTCTCTCTCTCTCTCTCTCTCTCTCTCTCATGCTTCTTCGACCTTCAATGCTCTGAAACCCTAACAACTTCAGATTCAGAGCAAAACCTTACTCAAACTGCAACAATGTCGATGTCAAAGAGGGGCTGCAGGAATTCGATATCAAGCTTATCGA	No hits found
Ag40	TCTAGGCCAGAGGGAGAGAG	CTTCTCATTGGTGCTATTCGTC	(GA)15	183	52	2.5	TTTGTACGATAACTACTTCTCATTGGTGCTATTCGTCTAATTGTTGTTCGATGAAGAAAGGTTTCCATTCAAAGAAGGAAAGTTATTGGCTAGCTCACTTCCCCCCCCCCCTCTCTCTCTCTCTCTCTCTCTCTCTCTCTCAAATCCTAATTCCCTTCATTCTCTTCTCGATAGGCTACTCTCTCCCTCTGGCCTAGATC	No hits found
Ag49	TGAAATGGTGGCTTGCAATA	CCTTTCTCTCCATCGCTCAC	(AG)5C(GA)20	258	55	2.5	CCGATCCAATTCTCCTCAAATTTTGTCCCATGAACTGAAAATTTCTTCCTTTCTCTCCATCGCTCACTCACTCACTCACTCTCTCTCTCTCTATTGCTCACTCGCTCACTCTCTCTCTCTCTCTCTCTCTCTCTCTCTCTCTCTCTATTGCTCACTCACTCACTTTGTTTCTCTCTCAATCTCTCTCTCTCTCTCTCTCTCTCTCTCTCTCTCTCTCTCGCTCTCTCTCTAGCAGTTTTCCTGAGATTCTTTTACCCTAATATTATTTTTTTTTCATAGATACCGTATTGCAAGCCACCATTTCAGCAGACTGCGTAGTAATGAGATTGGGGATTTAGTATCTGTAGTTGATGATGA	No hits found
Ag126	ACACTGTCCCACGTTTTGCT	CTCCAAAATTCCTCCACCAA	(CT)18	132	55	2.5	GATCTCTCAAGCTAATCCCTCCAAAATTCCTCCACCAAAGCAACGTTCACTTTTTCATTTCGGTCAGAACTCAGAAAAGAGAGAGAGAGAGAGAGAGAGAGAGAGAGAGAGAGGAGCAAGTTGCAAAAGCAGCAAAACGTGGGACAGTGTGGGTTTTTGTTGGTATGGTGTATGTGGAAAGG	No hits found
Ag150	TGGCCAGAGATGATTGAG	AGGATAGTGGGTCGGTTAAG	(GA)23	115	52	2.5	CAGCCTAGAGCCGAATTCACCGATCCACTAATAGGATAGTGGGTCGGTTAAGTGCTTGGAAGGTGCTCTCTCTCTCTCTCTCTCTCTCTCTCTCTCTCTCTCTCTCTCTCTCAAAAAGAGTGACTCTAACTCAATCAGCTCTGGCCATAATTCCGACATACATTATGCAGACCATGGAATTACCTCTCAGCATTTGTGACAAGATTGACAAAAATTGAGAGAGATTTGTCTGGATTAGTGACGATGTTAGTAGGAAGATGCACCTCGTGAGCTGGGAGAAACTATGTTGATTTTGCTCAAAGTGACGCCACTAAGGACATGCTGATGAGAGAGTTTGTGATTATGTTGCTGGAAATAGATCGGTGAATTCGGCTCTAGGCTGA	gi|124359343|gb|ABD28505.2| RNA-directed DNA polymerase (Reverse...	2e-09
Ag151	GCATCAGCAGAATCAGTGGA	GAGTGGGACGAGCTAAGGTG	(CT)20	203	55	2.5	TCACCGATCTGGAACCGGAGAAGAAGCTTCCATTGGAAGACGGAGTGGGACGAGCTAAGGTGGTTGAAATAGCTAGGGCTTCCATCGGAATTAGAAGCTCAGGACCACAGAGAGAGAGAGAGAGAGAGAGAGAGAGAGAGAGAGAGAGTGAGAGAAGAAAAACGAAGCAGAAGAAAAAGAAGAAGAAGAAGCAGTTTCTTCAGTTGTCAAGTTTTAACGGTCATTTCCACTGATTCTGCTGATGCGGCGGGGAAT	No hits found
Ag156	AACTACCAACACAATGGTCTC	ATCACCAAAGTTCACACACA	(GA)27	121	52	2.5	AACTACCAACACAATGGTCTCGGAGAGAGAGAGAGAGAGAGAGAGAGAGAGAGAGAGAGAGAGAGAGAGAGAGAGAGCGCAAAGATTCGGATGTTGATGTGTGTGTGTGAACTTTGGTGATC	No hits found
Ag159	CCCTCTCCCCCTTTATTTTG	AGAAATCGCCCCTGGAAG	(CT)20	89	52	2.5	CGATAACTAGTCCTAAAATTCAAAGCGCGAACCCTCTCCCCCTTTATTTTGAATCCCCCTCTCTCTCTCTCTCTCTCTCTCTCTCTCTCTCTCTCTCTACACCTTCCAGGGGCGATTTCTCACTAGTGGAAGCTT	No hits found
STS markers	Primer forward	Primer reverse		Frag. length	Ta	MgCl2		Top blast hit vs Arabidopsis and fabaceae predicted proteins	E-value
	(5' - 3')	(5' - 3')		(bp)	(oC)	(mM)
AHBGSI1001A06	TCTGGGATGTGACCACTGA	TCATCCTCTTTGTTGATCCTG		419	55	2.5	GCCCGGGCAGGTACTTGACCTCCTAGACTGTTAGAAGAAAGTCTAAAAAAATTTAATTTAGTGAAGTTGTTAAACACATCTGGGATGTGACCACTGAAAGTATTATCACTAAGATCTAAGTAGGTGAGATGTTTGAGGTTTGAAAGCAAAGATGGAATCTCACCATGAAGTCTATTTCCTGAAAGGTCCAAATGAGTTAGTTGAGTGAGGTTCCACAAAGACACAGGATTTAATCCATCAAATTGGCAATACTCTAGCCTTAGTTGGTTAAGAGACTTCAGGTGGCCTATGGAATCAGGTATTTCTCCTGAGAAAGCTGTGTTAGAGAGATCCAAGATCGTTAGAGGACTGCTCCAATTGGACTCTGGAAGTTCACCTTTCAGCTCTTCATTGTCATTC…	gi|164605528|dbj|BAF98594.1| CM0545.410.nc [Lotus japonicus]	4e-37
AHBGSI1001D05	AACAAGAACACGTCAACACCA	GCGGCATGGAAATCTGTT		440	52	2.5	GCCCGGGCAGGTACCGTTTACAATAAACGAAATTCTAATAAAAACAATTGAACAAGAACACGTCAACACCACCACGCAAGAAACTCAATACATTCCTCAACAAACTCCGACATTCATTTCAACCCGCTCTCTAGTATCAAATCTATTTTGCTGAAGCAAGAAGGCTTTCATAGCGACCTTTGAAGAAGGCCAAAATTGGGTCTCTAGGAGGCAAACACTCTTTGATAGTTGGTTGACTCAGAAATTCTTGACTCCATTTGTAGAGTTTGGGAAACTTCTCATTAGTGAACAGTTGAAGACCTGCAATTTCTTGAATCAGAGGCACCCAAAACGCAATGTATACAGCGGCAATGTCCACAAGGCCAAATTCCTCTCCTCCAAAGAACTTGCCTTTAAGCT…	gi|11385431|gb|AAG34798.1|AF243363_1 glutathione S-transferase G...	1e-46
AHBGSI1001D05-I1	TTGAAGAGCCTCGTGTGTTT	GGCCAAGTTCATAGATGACAA		109	52	2.5	GCCCGGGCAGGTACCGTTTACAATAAACGAAATTCTAATAAAAACAATTGAACAAGAACACGTCAACACCACCACGCAAGAAACTCAATACATTCCTCAACAAACTCCGACATTCATTTCAACCCGCTCTCTAGTATCAAATCTATTTTGCTGAAGCAAGAAGGCTTTCATAGCGACCTTTGAAGAAGGCCAAAATTGGGTCTCTAGGAGGCAAACACTCTTTGATAGTTGGTTGACTCAGAAATTCTTGACTCCATTTGTAGAGTTTGGGAAACTTCTCATTAGTGAACAGTTGAAGACCTGCAATTTCTTGAATCAGAGGCACCCAAAACGCAATGTATACAGCGGCAATGTCCACAAGGCCAAATTCCTCTCCTCCAAAGAACTTGCCTTTAAGCT…	gi|11385431|gb|AAG34798.1|AF243363_1 glutathione S-transferase G...	1e-46
AHBGSI1002B03	GATTGCAGTTTTGTTTACAGG	GCAAAGGCGATGTTATTTC		427	52	2.5	TACCTATAATGATTGCAGTTTTGTTTACAGGGATATAGAACTAAAAGTTTGAACGTGTATAGCAGATAAATTGTAGTAATAACAAGAGTAATAAGTCAATGACTAGTTAGCTTACTGATTTTTGGAGGTCCAACCAGAATGAGCAGCAACTTCTGTTAGCGCATCTCTCCATCTTTTGATCTTCTCACGGTTATATCTCTGTTCGTGTTTCTTGAAAGCTTCATGAAAGGTTCCTATTTGGTGCCTCACATCACAAGGCTCCACATCGTAGAACACGGGCACGATCTGTTGTCCCACCTTGTTGTTGCACTCCATGATTTTTTGGAGCTCATCCAAGCACCAACTGGAGGAAGCGTAGTCCGGTGAGAAAACAATAACTGCAAACATCGACTCTTCAAT…	gi|87162908|gb|ABD28703.1| TIR [Medicago truncatula]	3e-52
AHBGSI1002C08	TGGAGTTTGTGTTGGCACCT	AGGTACGCGGGCATTCAG		422	52	2.5	TACCTCTTGTAAAATCCAATCCTATTGTTGGAGTTTGTGTTGGCACCTTTCCCACATTCAATCCCACCGTTGATTATGTTGGTGATGACACCGTAGCCTGGGGCTCGACCTGCCGCCGAGTCAGTGGCGGTTGGCCTCCATGCATTGGTGATGACGTCGTGGCACGAGGGCTTATTCCCTTGTGGTGTCATCCAAAACCATATAGCTGTTTTGAATGATATTACCGCATCTGTTGCTACCAAGTCTGGATTGTTTATCAAATCTGCCTTTATAGCTTGTCCAGCTAGCTGATAGTTGGAGTTACTTGTAAGCTGAATGCCCGCGT	gi|1237027|emb|CAA57774.1| chitinase (class II) [Arachis hypogaea]	1e-58
AHBGSI1002C10	ATAACATCACTCGGCTGCT	AGCTTTCAATCTCAACACAAT		457	52	2.5	ACGCGGGGGATTCAATAACATCACTCGGCTGCTTCAGGCTGAGCATGGAAACCGATGAAGACCTTCCCACATATGATCCCCTCTCGTGTGTTTCAAAGAGGGAGCGCTCTCGTCTCAGATCAGCACAGAAGGCTGTCCACCTCATCCCTCTTCTCGTTCTTCTCTGCGCCATCATCCGCTGGTTCTTCTCTGCTCCTACTCCTTCACCGCAAAAAGCCTGAGGAAGCTGAAGTGGAATCCTGAAGATGACAAGAGCAGTCGAAGTGCTATTTCATTTTGTCAAATGATTTTGTGGTTCGCTTTTGATTAGATTAAATGATGGCTTGGATGGACTAGTTTAGTTTTAAAATGTAAACAAAGAAAATCATAGATATGGTTCTTAGTTCAGAAATACTCCAA…	At4g16840.1 68417.m02542 expressed protein	1e-07
AHBGSI1002C11	GTCCAAAATTCACTGCTGCAT	TGGGTTTTCACAGAGCAAGC		370	52	2.5	GCCCGGGCAGGTACTGTCCAAAATTCACTGCTGCATGAAATGCAGAAGCTATCCATATGATGGTGGTGCATGATTGAATGAGTTCATCTTTAGTCTTCATCTCTGGCCACCATGACCTGTCTTTCAAGTCACCATGACCCTGATAGCGGACTTCTTTCCACCAAGATTGGATTTCAGTGTCACTCTCAACCATCTCATCAGATTTGTAGTAGAAATTGCAGTATTCAGTCACCCAAGTTTCAATGGCATCCCAGATTTCTAAGCCATCCACAGCAAACGGGTAATCCTCTATCATGAGTTTAAGTCCATGAGGGCTGCTTGAATCTGGAACCGCCATCCCTCTCTTGAGAAGATCAGCAGGAAGTGCTTGCTCTGTGAAAACCCAACTCTTGTATATAA…	At3g22400.1 68416.m02826 lipoxygenase, putative similar to lipox...	2e-78
AHBGSI1002C11-I1	TCCACCAAGATTGGATTTCAG	AGCAAGCACTTCCTGCTGAT		216	52	2.5	GCCCGGGCAGGTACTGTCCAAAATTCACTGCTGCATGAAATGCAGAAGCTATCCATATGATGGTGGTGCATGATTGAATGAGTTCATCTTTAGTCTTCATCTCTGGCCACCATGACCTGTCTTTCAAGTCACCATGACCCTGATAGCGGACTTCTTTCCACCAAGATTGGATTTCAGTGTCACTCTCAACCATCTCATCAGATTTGTAGTAGAAATTGCAGTATTCAGTCACCCAAGTTTCAATGGCATCCCAGATTTCTAAGCCATCCACAGCAAACGGGTAATCCTCTATCATGAGTTTAAGTCCATGAGGGCTGCTTGAATCTGGAACCGCCATCCCTCTCTTGAGAAGATCAGCAGGAAGTGCTTGCTCTGTGAAAACCCAACTCTTGTATATAA…	At3g22400.1 68416.m02826 lipoxygenase, putative similar to lipox...	2e-78
AHBGSI1002D04	CGGGGATGTTGCTCATGTC	ATGGCTCCAAGCAGTGTGAA		451	52	2.5	ACCCCTGTCTCAATGTTGAGTTGTGCGAGTGCTCCTTTCCCTGTAATAATCTCTCCAATTAAAGAGAATGCAAATCCCAATTGAGCCAATCTTCCAACAAATAGTTCGTTTGCTTTGGTGAATCCAAACAAAGGACCTCCTTCTTTGAGACCAAGAGCTGATCTGAAGCCTTTGCCTGGAGGAATGACACCTCCAGTGTTAGGTTCATCATCATCAACGAATCTACCACGGTCACCAAGTGCTCCAATGGCTCCAAGCAGTGTGAAAAGGATGAAGAAAAGGAGAAGAGGCTCAGCTTCATAAATTGGAATCCCTGTTTCCAAGTTCAATTGTGCTAAAATCCCTTTCCCAGTAATTGCTTCTCCCAAAATTGATGCAGCAAAACCAAGCATGGCAACA…	At1g44575.1 68414.m05120 photosystem II 22kDa protein, chloropla...	5e-57
AHBGSI1002D05	CCATTACTGCTTCTGGCGATC	AAATTCTGGATTCCCCTGCA		305	52	2.5	GCCCGGGCAGGTACCATTACTGCTTCTGGCGATCTGATTCCTCTCTCCTACATTGCTGCATTGCTAACTGGCCGTCGTTTTACATAAGCCCTCGTATCCTCAGGAGAGTCCCTTGATGCAAACGAAGCTTTCCATTTAGCAGGGCTGCATTCTGGGTTCTTTGAGCTGAAACCCAAAGAAGGACTTGCCCTCGTAAATGGCACTGCCGTGGGGTCTAGTGTAGCTTCTGTGGTGCTCTTTGAGGCAAACATCTTAGCTTTATTGTCTGAAATTTTGTCAGCAGTTTTCACCGAAGTTATGCAGGGGAATCCAGAATTTACACATCATTTGATACATAAGCTGAAGT	gi|228615|prf||1807329B Phe ammonia lyase	2e-37
AHBGSI1003A02	CGAATGTTTTGCACCGTGAT	TCAATGGCACCAGCAGAAAT		424	52	2.5	TAGCGTGGTCGCGGTTGACGTACATTCGGCGAATGTTTTGCACCGTGATCTAAAGCCTAGTAACTTGCTACTGGATGCCAATTGTGACCTTAAGATTGCAGACTTTGGTCTTGCTAGAACTACCTCCGAAACTGATTTTATGACCGAGTATGTGGTTACTCGATGGTATCGAGCTCCGGAGTTGCTTCTTAACTGTTCTGAATATACAGCAGCCATTGATATATGGTCGGTTGGTTGCATACTCGGTGAAATCATGACAAGGCAGTCCCTCTTTCCAGGGAGAGATTATGTTCATCAGCTGAGACTGATCACAGAGCTGGTAGGTTCACCTGACGATGCCAGCCTCGGATTTCTTCAAAGTGATAATGCTCGTAGATATGTAAAACAGCTTCCACAATG…	gi|1204129|emb|CAA57719.1| protein kinase [Medicago sativa]	1e-102
AHBGSI1004D05	CCGAGGTACAAATCCACCATC	AGGCTCGTGTCTTTGGGATC		434	52	2.5	ACAAATCCACCATCTTCCGCGCCAACATGCCACCTGGCCCCTTCGTCGCCTCCGATCCAAAGGTCATCGTCCTCCTCGACGGAAAAAGCTTCCCTGTTCTCTTCGACCTTACCAAAGTAGAGAAGAAGGACCTCTTCACCGGAACTTACATGCCCTCCACCAATCTCACTGGAGGCTACCGCATCCTCTCCTACCTCGACCCTTCCGAACCAAAGCACGAGAAGCTCAAGCACCTCATCTTCTTCCTCCTCAAGTCCAGAAGCAACAACATCATCCCTCAGTTCCATTCAAACTACACTGATCTCTTTGATTCCCTGGACAGAGAACTTTCCAAGAACGGCAAAGCAAGTTTCTCCGGCAACGACCAAACGGCGTTTACGTTTCTTTGCCGCGCTTTTT…	At5g42650.1 68418.m05193 allene oxide synthase (AOS) / hydropero...	7e-67
AHI1009D07-I2	GGAAACTTCATCCCATCG	CTCGTGGTTTCGCTGTG		100	52	2.5	GCCCGGGCAGGTACTGCTGTCATGTTATGAAATGGAAGCATTCCAGTGATAAGCTCCCAAAGAACAATCCCAAAGCTATACACATCCACTCTTTGTGTGTAAGGCCTATGCTGGATCATCTCCGGAGCCATCCAACGGTATGTTCCAGTCTCAGGTGTCATTCCTTCCGTTTGCACCTCAATCCGAGCAACACCAAAGTCAGCAATTTTAATTGATTTATCCCCAAAAATCAAAAGATTATCAGACTTCAAATCCCTGTGGATCAACCCAAGTCCATGAACATATGCCATTCCTCTAGCAACATCCAAAGCCTGTTTGACGGCCAATTTTAGGGGAACTGATCGATTCTGACGTTTCATTAAAGACTGTCTAACAGAACCCCCTTTGGCATATTCCGTT…	gi|13124865|gb|AAK11734.1| serine/threonine/tyrosine kinase [Ara...	1e-101
AHBGSI1001B06	GTGGCACCAACCCATGTTAT	GGCTCATGAAATTGCTGGTC		402	52	2.5	ACTAGTTGCTTAGAGAGAGTAATGATCATCAAGACTGCGTGGCACCAACCCATGTTATTGATTAAACGAGACCTGTCTATGGCAATTCGACTGGCTCAATGTTCCAAATGTCTCGGGCATATTCATGAATGGTGCGGTCACTGCTAAACTTGTGCGAACCTGCTGTGTTCAATATCGACATTCTTGTCCAAGTTTTTTGATCCTGGTATGCTTTATCAACCTTCTCTTGGCATTCTATGTAGCTGGGGAAGTCCTTGCCAACAAGAAAATAATCTGCACGGCCAAAACCTTCATTTCCTTCTAAGGATCCCATCAATTCATCATAGTTGTAAGGCCCAAAAACACCACTTCTGACGAACTTTTTAACTTCTTCAAATCGTGGATCAGGAACGAACTTTC…	gi|1616637|emb|CAA85354.1| alpha-1,4 glucan phosphorylase, L iso...	1e-84
AHBGSI1006C07	CAGCTTATTGGCCCTCTTTG	AGGTACGCGGGAATCATAAC		444	52	2.5	ACTGTGCCAACCGCAGCTTATTGGCCCTCTTTGCAGAAAGCCATTCAGCTTGTAGATCTTCATTGTCAGCAAACTGTCGAAGACCTGTTAGTAAATCAAGATTGGTCACCCATTCATCGGTTTTCAACCATTTAGTGATGATACTGCTTAGCTCAGGGCTACAAAAGCGGAGCCATCTTCGAGGTGTAATGCCATTGGTTTTATTTTGGAACTTTGTGGGCCATATAGAGACATAATTTGCAAATAATTCTGCCTTTAATATGTCACTGTGTAACTGGGCAACGCCATTCACTGCATGAGAAGAAACCACACACAAATTAGCCATCCGAACTACTGGCTTCTGGGGATTATTATCCAATATGCGCATGTTGGAAAGCTCACTCTCAAGGTCGAACCGTG…	gi|510932|emb|CAA84494.1| alpha 1,4-glucan phosphorylase type H ...	4e-72
AHBGSI1006D06	TACGCGGGACGAGAATTTA	GGCAGGTGATCATAGGGTTC		413	52	2.5	TAGCGTGGTCGCGGCCTAGGTACGCGGGACGAGAATTTAAAAAATAAACAAGTATATTCCATTTTATTCTATCTCTGTTTTTAGGTAATCAGTAAAAAATTTTGTAAGCACCAAAAATTTCACCTTCTATAAATAAGTAGATATTAGAATTCAGAACCAGAAAACCCCCTCCAAAAACAATGGCAGGTGCAGAGTGCTGCTCAAACCCTCCTACCCTGAACCCAAATGCAGGAATAGGCCATGTTGAAAAGTTTGCTGGTCTTGATTCCTATCTCACCGGCTCTTCTCACTCCAACCTCGCCGTTCTTCTCATCTCCGATGTTTTTGGGTATGAAGCACCAAATCTAAGGAAGCTTGCAGACAAGATTGCGGCTTCTGGTTACTATGTGGTTGTTCCGG…	At3g23600.1 68416.m02968 dienelactone hydrolase family protein s...	5e-31
AHBGSI1006E09	CCTGGAGGAGTGTTCAGTGC	GGTTGTAGCAAGGGTGGAAGA		402	52	2.5	TAGCGTGGTCGCGGCCTAGGTACAACCCTGGAGGAGTGTTCAGTGCAGATGAAGGGGTTTCGTCGTGGATTGGACTCGGAATTGCCGCTAATAGGTTGACTTTTGGGTTGCCGTTTTATGGATATGCATGGAATTTGGTGAACCCTAATAATAATGGATTGTTTGCTCCTGCTGCTGGTCCTGCTCAAAGTTCCACCGGGAGCATGACGTATAGGCAGATTAGAGATTTCATAAACAATCAAAGGCCACAACAAGTGTATCACTCAGCTTATGTGACTAATTATTGTTATTCTGGGAATACCTGGATTGGTTATGATGATACTCAGAGTGTCTCTGCTAAGATCAGATACGCCAAGGGCAGAGGAATGGTTGGATATTTTTCATGGCAGGTTAGTGGGG…	At4g19810.1 68417.m02905 glycosyl hydrolase family 18 protein si...	2e-36
AHBGST1002B04	CTCCAGACAGTTTCGTCCAAC	GGAACAGGTTTCATTGGTTCA		416	52	2.5	TTCGAGCGGCCGCCCGGGCAGGTACCATGAGGCCGAAGCCTTCGAAGCTCTGATAAAATCGACATCACTCCAGACAGTTTCGTCCAACGCCTCGTTATGTTCTTGGTTATTGGAACTAACAACAGCAGAGGCACTTGAAGTATAAACAACTCGCTTCACAGTCTTGGAATTTAGGCATGCTTTCAAAATTCCTAGTGCACCATCAATGGATCTTTGTGTTAAAACTTGTTCTGATTCTTTGCCTTCAAAGTCATATGGGGTGGCAACATGGAAAACTCCAATGCAACCTTCAATGGCTGCGTTGAAATTCGATGGTTCGCTGAGATTGGCACTGAAAATTCGAAGTCTCTGGGATGATCCGGGTAAGTTGGTGAGGAAACTAACATCTTTCTTGTGTTC…	gi|6573167|gb|AAF17576.1|AF202182_1 2'-hydroxy isoflavone/dihydr...	5e-58
AHBGST1002C10	GGCAGGTACATGTGTAACTCCTCT	CGGTGCAAAAGAACGGTATC		457	52	2.5	TTCGAGCGGCCGCCCGGGCAGGTACATGTGTAACTCCTCTTGTGATATTGCAAAATGCTTTTAGCTGCTTTCATTCTTTTTCTCTGTTGACTGAATGCTTGATTTCACAGATTAATTACTTCCCTTCAAGGTATGATCCTGTTCGTCATGCAGAAAAGGTCCCCATTCCTTCTGTTATTCTCAATGGAAGGCGTGAGAAGGTATGTTCTGATGGATTTCTTATCGTGAATGTGAATACTTCATATTTAAATGTCTTCCAACTTGAAATCAGTTATATTTCTTAGTTGCCAATAAAGTTAGGCCAAAGTTAATATGAAAGGTAGTTGATTTATTTAAAAAGAAGAAAGAACCCCTCAAAATGTCTCCTTTATTGATCAACAATGTGTAAGCAACTCTACT…	gi|40362465|gb|AAR84578.1| catalase 1a [Lotus japonicus]	1e-17
SNP markers	Primer forward	Primer reverse	SNP primer	SNP				Leg marker gene annotation
	(5' - 3')	(5' - 3')	(5' - 3')
Multiplex 1
Leg083	GGATCTGGGAAKGTTGGAARATGGA	TCCCAACCATGTYTCTCTGCAAAT	gactgCAAAGATGTTCATATGAAAC	G/A	57		CCTGGCTGATCTCATTATCAAATCAGGGCAGAATCGCCAACATGGGCATAGGGGTCTCCAGTTGATGTCCAGCCCATCAATGGATTCTCCCACCTATAAACACATTATTGATAATGACAGGTCTATGAGACATCATTAGTAATTAGGAAAGGACCATTGATTAATCAAGTGATAAGATCAGTTGGAAAGGTTTATATTCAGCATCATATGGCAAGATTGGTAGTAATCCATCAAACTTAAAGTTAATCAATAACTAGTGTTATTCAAGGATGTCCAACAACATCAGTGAACTGAAATACGTTTCATATGAACATCTTTGCAAATTGCCATGGGGAAGGAAATGCCAATGACAACATAAGCTTTATCAGAAATTTGTGAAAATATTTGAAGGATATATAT…	NADH-ubiquinone oxidoreductase-related
Leg104	ATGTGGTGAAGGAGAATTATTCTGTTCTTAGATTA	ATCCACATCACAAGTTTGGATTG	gactgactGCCTCTGAGGAAAACTC	C/T	52		ATGTTGTGTTTTTTGAGTCTACATGATTTGACTTTTGAATATTTACTATAAAAATGGTGAGACTGTAACTCTATTGGTTCCTTATTTTATTTTTAGGAGCAAACCTTTGCAGATATGGGACAAAGAAGGTATGTGCCTTCTGTTACTGTTATTGTGTAACTGTATAAAGTGGTTGGTCATATTTGGATTGGTTTATATTAAAATTATATAACCTTGCATTTTATAAGAAATATGTTGGTCAACTAGGGTCGTACCTTTCTATCATTATTTAACTATTTGAGTTGTGAAAGAATTTATGTGAACTAAGTGCACATGGAAGGAACGGATTTTGGCATTTCCATTGTGTGCAATGTGGTGAAGGGGAATTATTCTGTTCTTAGTTTAGTTTGTCAACTTACT…	expressed protein
Leg146	AAATTGAATTTGTCACTTAGAATGTGTCTTGATAT	TAAGACTAGTCTCAGCCTCTCAGGTTG	gactgactgactgACAAGCAGCAAGTTCTC	C/T	52		GAAAACTTGCTGGGAAAGGTTGTTCCTTTATGCACAGAACTCATTGATGATTATAATTTGAGTGTTGTTACTGCTTTTACAACTCTAATGCTTATTATGTTTGTGAAAATACAATTCTTAATTTTCTTAAATGGCCTTATTTCTTTTAAACAAATATTGTTATATTACTTATACTGTATGGTGTGAAACAAGATGCATTGGTGTTTCAATTTCATTGGTATTTTTCTATGCAATGCATTTTATGAATGCAGCTGAGAAGCTTATTAATGCTATCCACTTTTTGTCTATGTTTATGGTTGGACTGAAGAAAATTCATCACCCCCGTTTGAATATAAATTTGCAATATGGTGTTTTCTATGACTGAGTGGTTTAAATGAAAAAAGTCGGTATTACAGATTG…	expressed protein
Leg14MGm	GTCACACTCTTGTACATTTGCTTC	GAGAGAAATCACAAGAAAGCATACC	gactgactgactgactgacGACCCTGTTGCAGGAA	C/A	56		CGTCTGAATGGATTTGAAATCTCAGTTCCTTCAGAGATnCATCGTCATTTGTCACACTCTTGTACATTTGCTTCATGTGTCTTAAGTCTTAACACACTTTGAACTTGCTGTGTTTTAGGTTTATTTTCTTGTTTTGAATTTCCTTTTTTAGCAGTTTCTGTATTTTGTTTGATAAGATCTAGAACTTAATGGCAACCTTTGGGGTGGCAGTAAATATCACCTGCACTCTGGATATTTGGTAGAGTAACTCATATGTTATGTATTTAGTGGAATTGGACTACTAAATTGTTTAGGTGATTTTTGAAGTTTGAAGTTGACTGCTAAATTGGACTTATGAACCTCTATTCCCGGAGAAAAACTAAGTATCCTAATTTTCCTGCAACAGGGTCCTCTTGCTGC…	aminomethyltransferase-related
Leg196	TCCAAGCATAGAATCCTCAAATTCTG	ATTGTGAAGGAGGGGCTCCGTG	gactgactgactgactgactgacTTCTACCCAAGTAGTTC	T/C	58		CCGCATGTTCCAAGCATAGAATCCTCAAATTCTGCCGCAAAGGTCAGCTCAAAGTGTCATTTCTTATTGTGAAAACTTCATAAGCTTTTTGCTTTGGATGGAACTACTTGGGTAGAATGTTTTAAGCTAAATAATTGTATTTGTTTATGTAGGTTAAGAAAGAAGAGAACATATATCTCGGACCACACGGAGCCCCTCCTTCACAATCAAAACAACAAGAGACAAATCCACCAAACCGAAAACAGAAGCTCAAGCAAAAACTGAAAG	expressed protein
Leg1Gm	CAGCCCTGTTCTTGCTTTGG	CAGTGGCCATCAGATGTATCC	gactgactgactgactgactgacCAGACAATCACATTCTG	A/G	54		AAAGTTGGTTGCAAAGGCTCTCACATTCCTCTGCCACCCATATTATCAGGGAATATCTCCGGGCTACAGCCCTGTTCTTGCTTTGGATGTATTTTTGGTGCAGGTAAAGCATACTATGAATCCTTACTGTAGATGAAACCTTTTTTATTATCTTTAGTCGGATGTAGGACAGAGAGTCTTAACTAGGTTATACCAAGAAATTGGAAAGTTTTGAGAGAAGAATATGTCAACAACCAATGGCTAGTTTTGTTAGTGTAACATCCAGGAAAAGAAAAATGTTCAATTAGTAATTCAGAGAGAAACAGTTGTGCATATAAAGAAATGAAGAATAATGCCCGGCTAAGACTCGGATTCCATCTCTTTAAGTACAGACAATCACATTCTGGACATGGTTTACTA…	expressed protein
Multiplex 2
gi-919	GACGAGGATGAGGACGAGAG	GCTACACGCTGAGTTGAGTGAG	gactgactgaCGAATCGGCACGCGC	A/G	58		TACCTTGACGAGGATGAGGACGAGAGGAGGCGCGAAAAGAAGAAGCTGAAGCTCGTTGACAAGCTCAACAGTGACGAAGAAGAAGAAGAAGAAGAAGAAGAAGCAGCTCGAGAAGAAGGTGAAGATGACGCAGAAGAAGAAGAGGACGCGCGTGCCGATTCGCGTGCTGAACACGCGCTTGAAGAAGATGAAGAAGGAGGAGACGTTGACGAAATTGAAGGAGGAGAAGAGAACGAGGACGCAGAAGACGAAGAAGAAATGGTGAGTGATGTGAGTCAAAGTTGAAATGGAAAACGAAATATGCAAAAAATTCCACAGTTGCACTGAGAACTCACTCAACTCAGCGTGTAGCTAGCTATAAAT	No hits found
Leg208	TTCGAGGGATAGGACGGTATTG	TGGCAACATCTACATTAGAAATAG	gactgaTCTACTTGTTTCACTCAAA	T/C	48		CAGGAATGCTTATCTTTTCAAGGTGTTGATTTATCTGTTCATGTGGTAGGTGCATTGTATGGCATGATTTTATCTGTTCATCTCCTTGCTGGATTATTATTTATGTCTGTCTTGGAAATTTGTGAGCAATGTAATTGTACCTGTAGGTTCGAATGTGGCAGAGGGATTCGAGGGATAGGACGGTATTGCAACCTACCCCAGCCGCAGCAATTGATGTCAGTGAGCTTTTTAGTTTTTTAACTTTTGTGATTCTTTTTATTATCTGTATTTTGTTTGCTTGCTATTATCCATGTGTTTGTAACAATTATAATTTTAACTATATAAGCAATTAATAATGATCGACCTCTTTCACTCAAATCATAGTGCTACTATTTCTAATGTAGATGTTGCCAG	WD-40 repeat family protein
Leg149	TGCTGATGACATCGTGGTTG	GCTGAACCATTTCAAGTATAAACAGG	gactgactgacCTTTCTTGTTAAGCCTCAT	A/G	56		CTTTTTATGCTTATTTTGCAGTGTGATTGAAAGATATTCAGATGTTAATGACTTAAATGTTGTATATCATTTCCTATGGAAAAAATAAAATAAAAGAAAGACTGTCAAAAATAATAATAAATAAAATAAAATAAAGGGCTAGCCTAGTGAAAAAAAGGTGCCATCTTAATGGTCTTTCACTTCTTTGGAATGTATTTGCTGATGACATCGTGGTTGCTTACTACTAAGCCACAAAGGTTCCAAGGTTTAAGAAAGTATAAGCAACCTAACCAGTTAATTTCAGGGCATTGTTTAAGGTTCTTGCTTTTTCGATTGATGATAACTGTCAATCAGATTTGATCCATTTTAACTGGCTTTCTTGTTAAGCCTCATAATGGGTTAAATTCATTTATCTCGCAT…	expressed protein
Leg199	AGTCTCGCACACACTCCATTCTC	TGCGACACATGATCCATCATC	gactgactgactgactgGATGTGACCCTTTAATTG	C/T	48		CTTCGCTGAAGGCGGCAATCGCGGTGTTCGCATCCATGGGATGGCTGATCGAGTCTCGCACACACTCCATTCTCCACTCCGCAGCTATCCAGAGTTAGTAATTTTTCGTATTCTCAGTTAACCCTAACTTTGCCACTTTTTAGGATGGTTTCCACATTTTCATGGCGATGTGAGAAAAATGTGACCCTTTAATTGCGTATATTATTCTTAATTGGATATTTGAGCCTTTGATTCCTTTGCTTTGTTTTGTAATGATGATGGATCATGTGTCGCAGGTGGGAACATAAACTTGATACTAATCATTTACCGGAAATGGTTTTTGGGGAGAACACGTTGATTCTGAAGCACTTGAGCAGTGGCACCAAAATTCATTTTAATGCGTTTGATGCTCTTTGTGGT…	TIP41-like family protein
Leg182	AATGTGTCCATAAATGTAGAAGG	ATTATATTTACCGCAATTGGTACC	gactgactgactgactgactgacCAGTTTGTGAGTGCGAG	A/C	50		GAGAGCAAAAAATTGATATAGAATGTGTCCATAAATGTAGAAGGTATATAATCTGAATTTGAGAAATTTGAGTTAGTTTATGAGAAATATTTTTTAGGCCTTTGTGTCTAATTCTTTCATTTCCTAAAAAAAAATTTTCCATACATTTCCTTGCCCCAAAAAAGGTACAATATTATAGGGCTGTGATATTTTTATTGATTTCCCTTCTTATTCTTGTGGCTTACATATGTTAGATTGGCACACGAATGGCAAGCATTCATATCTCGCACTCACAAACTGAGAAAAGCATTTGTATCTGTCAAAGGCATATACTATCAGGTACCAATTGCGGTAAATATAATGTTCATTAATTAATCCGGTGAGCATCATTTGCCTTATGAAGAGGTTTnCAGCAGAGGT	pescadillo-related
